# Supplementary material for: The nuclear hormone receptor NHR-86 controls anti-pathogen responses in C. elegans
Source: PLoS Genet. 2019 Jan 22;15(1):e1007935. doi: 10.1371/journal.pgen.1007935 (PMC6358101; doi:10.1371/journal.pgen.1007935)
Supplement: S1 Table — (XLSX) [file pgen.1007935.s006.xlsx]

## Sheet: Sheet1
	NHRs that reduced irg-4::GFP induction on R24
	RNAi control				Reporter induction key
	nhr-86				0
	ahr-1				1
	nhr-74				2
	nhr-40				3
	nhr-122
	nhr-229
	nhr-157
	nhr-269
	nhr-167
	nhr-12
	nhr-4
