# Supplementary material for: The nuclear hormone receptor NHR-86 controls anti-pathogen responses in C. elegans
Source: PLoS Genet. 2019 Jan 22;15(1):e1007935. doi: 10.1371/journal.pgen.1007935 (PMC6358101; doi:10.1371/journal.pgen.1007935)
Supplement: S2 Table — (XLSX) [file pgen.1007935.s007.xlsx]

## Sheet: A. nhr-86 dependent
GeneID	GeneName	Wild-type control (FPKM)	Wild-type R24 (FPKM)	PPEE (Wild-type R24 vs. wild-type control)		nhr-86(tm2590) control (FPKM)	nhr-86(tm2590) R24 (FPKM)	PPEE (nhr-86(tm2590) R24 vs. wild-type R24)		nhr-86(ums12) control (FPKM)	nhr-86(ums12) R24 (FPKM)	PPEE (nhr-86(ums12) R24 vs. wild-type R24)		NHR-86 at promoter (ChIP-seq)
WBGene00015399	cyp-35A1	0.06	350.21	0		0	23.07	0		0	16.1	0		Yes
WBGene00007864	irg-6(C32H11.1)	0.543333	1076.73	0		0.18	2.62333	0		0.22	3.82667	0		Yes
WBGene00019235	H23N18.4	0.02	27.54	0		0.0266667	1.64667	0		0.0366667	0.896667	0		Yes
WBGene00021580	clec-174	0.72	201.307	0		3.6	15.64	0		3.21667	12.7033	0		Yes
WBGene00018647	F49F1.7	3.19333	701.12	0		3	28.31	0		3.12667	29.56	0		Yes
WBGene00008584	irg-4(F08G5.6)	11.6467	2150.6	0		5.81333	10.7567	0		7.24333	13.0567	0		Yes
WBGene00009429	irg-5(F35E12.5)	19.09	2795.18	0		56.75	86.42	0		80.1367	79.96	0		Yes
WBGene00011800	T16G1.6	1.83	191.657	0		3.01667	41.7167	0		4.04667	31.5767	0		Yes
WBGene00007811	C29F7.2	25.0033	1349.17	0		12.9533	86.2633	0		13.0433	46.5467	0		Yes
WBGene00017336	ugt-41	1.62333	74.7533	0		3.91333	16.3467	0		5.38333	17.0733	0		Yes
WBGene00018646	mul-1(F49F1.6)	0.693333	25.4567	0		0.443333	5.19333	0		1.18	5.30333	0		Yes
WBGene00018645	F49F1.5	2.06667	67.5267	0		10.7867	21.1067	0		10.9233	26.2867	0		Yes
WBGene00018643	drd-50(F49F1.1)	27.6967	742.95	0		28.7933	67.5	0		23.1067	63.5167	0		Yes
WBGene00012610	Y38F1A.8	1.74	43.1567	0		2.88333	1.69667	0		1.66333	1.37333	0		Yes
WBGene00001753	gst-5	61.1267	1083.51	0		87.89	244.337	0		62.5467	134.83	0		Yes
WBGene00007807	C29F3.7	55.74	1083.51	0		57.1933	179.283	0		54.4367	144.413	0		Yes
WBGene00019233	ugt-14	0.0866667	1.71667	3.45e-09		0.136667	0.36	3.41e-07		0.116667	0.356667	1.59566e-07		Yes
WBGene00019232	ugt-13	1.79667	27.7267	0		3.71	11.9933	0		2.98333	10.9933	0		Yes
WBGene00017431	F13H6.3	13.4133	157.95	0		13.6467	57.7967	0		12.97	42.71	0		Yes
WBGene00021583	clec-72	1.15667	13.1167	0		3.36667	6.64333	0		3.23667	5.5	0		Yes
WBGene00006890	vem-1	49.9	380.633	0		32.3567	117.213	0		26.8033	81.2633	0		Yes
WBGene00019645	swt-7	24.3233	146.793	0		17.9767	23.3	0		15.0333	16.5433	0		Yes
WBGene00017510	nhr-178	0.76	4.37333	5.11e-15		1.01333	2.18	1.6e-05		1.57667	1.74	2.76668e-12		Yes
WBGene00003697	nhr-107	4.03	18.3	0		3.75	11.6433	0		7.77	11.4333	1.92069e-14		Yes
WBGene00017244	apy-1	80.3567	345.313	0		101.77	89.7233	0		75.1967	70.4233	0		Yes
WBGene00020917	W01B11.6	55.48	201.387	0		56.0167	80.98	0		64.5233	65.4633	0		Yes
WBGene00019965	R08F11.1	15.77	53.2833	0		11.71	23.38	0		12.1767	19.7033	0		Yes
WBGene00022260	Y73C8B.3	13.1833	37.66	0		19.6967	24.07	0		21.7367	19.4767	0		Yes
WBGene00007848	cytb-5.1	216.697	587.72	0		155.093	237.137	0		142.973	158.14	0		Yes
WBGene00020952	kel-8	32.1667	84.69	0		30.0333	42.5467	0		22.36	22.7367	0		Yes
WBGene00003091	lys-2	275.093	724.543	0		331.067	493.663	0		211.06	384.383	0		Yes
WBGene00005655	srr-4	12.5767	28.4333	0		7.36333	9.81667	0		8.60333	8.19	0		Yes
WBGene00019234	ugt-8	0.05	46.5467	0		0.876667	1.07667	0		0.413333	1.58	0		-
WBGene00019089	clec-206	0.0533333	31.53	0		0.123333	3.73	0		0.05	2.61333	0		-
WBGene00016863	C52A10.2	0.163333	27.48	0		0.19	4.02	0		0.53	2.53667	0		-
WBGene00017095	E02C12.10	0	2.44667	0		0.0833333	0.19	0		0.153333	0.123333	0		-
WBGene00007865	srz-15	0	4.98	0		0	0.0566667	0		0	0.0266667	0		-
WBGene00019818	R02C2.7	0.706667	85.6133	0		0.613333	6.12	0		0.91	4.90333	0		-
WBGene00020594	ugt-10	0.0166667	3.9	0		0.0333333	0.343333	0		0.05	0.343333	0		-
WBGene00019473	cyp-35A5	4.14	417.38	0		3	203.993	0		2.85333	126.717	0		-
WBGene00008988	F20G2.5	0.553333	40.89	0		1.05333	1.84667	0		1.05667	1.52333	0		-
WBGene00013901	ugt-16	3.4	157.857	0		4.02	8.80667	0		4.66667	6.80667	0		-
WBGene00015788	C15B12.8	0.663333	32.1533	0		2.03667	4.03333	0		1.73667	2.79333	0		-
WBGene00000613	col-36	0.05	2.79	1.05e-14		0.67	1.38667	1.08e-06		0.23	0.466667	1.28786e-13		-
WBGene00007946	ugt-33	0.22	7.50667	0		0.653333	2.01333	0		1.08667	1.63333	0		-
WBGene00020587	ugt-9	0.566667	18.8967	0		1.26333	1.65	0		1.77	2.45	0		-
WBGene00219274	T25G12.13	0.126667	4.72333	0		0.126667	0.226667	0		0.0933333	0.406667	0		-
WBGene00001769	gst-21	1.65	51.91	0		2.93333	2.52	0		2.93333	2.64	0		-
WBGene00016340	gba-2	0.406667	11.9967	0		1.22333	2.41333	0		0.703333	1.02667	0		-
WBGene00022267	Y73C8C.10	0.0633333	2.36333	1.41e-14		0.19	0.123333	0		0.103333	0.373333	5.3535e-13		-
WBGene00021517	Y41D4B.15	0.166667	4.32	0		0.773333	1.59667	4.51e-10		0.373333	0.82	0		-
WBGene00000986	dhs-23	1.18333	26.31	0		0.666667	1.09333	0		0.47	1.05667	0		-
WBGene00007885	ugt-21	3.56333	70.7567	0		3.65333	11.76	0		2.87333	6.92333	0		-
WBGene00010123	F55G11.2	2.23667	45.3567	0		2.71333	1.74667	0		2.30667	1.42333	0		-
WBGene00005949	srx-58	0.136667	3.23333	7.85e-09		0.556667	0.883333	0.00190262		0.876667	0.873333	0.0011181		-
WBGene00011009	cyp-14A4	0.24	4.47	0		0.46	0.39	0		0.33	0.953333	0		-
WBGene00002260	lbp-8	11.37	170.847	0		9.79667	25.0233	0		6.91333	11.2633	0		-
WBGene00015692	ugt-25	1.51667	19.8667	0		2.89	9.85667	0		3.17	7.01333	0		-
WBGene00016004	C18H9.6	33.8367	433.88	0		43.4267	143.95	0		54.4033	122.54	0		-
WBGene00019404	K05B2.4	1.22	16.0467	0		0.84	2.97333	0		1.26667	2.97	0		-
WBGene00017332	ugt-37	0.166667	2.31333	0		0.163333	1.01667	4.49e-11		0.323333	1.01	1.67766e-12		-
WBGene00021412	cyp-29A3	1.95333	24.1233	0		1.74	4.76333	0		0.326667	0.356667	0		-
WBGene00021224	clec-209	672.81	8250	0		1017.31	1284.94	0		455.45	676.38	0		-
WBGene00018910	F56A4.2	672.81	8250	0		1113.6	1284.94	0		455.45	676.38	0		-
WBGene00007810	C29F7.1	7.54667	88.04	0		7.09	16.6367	0		5.66	9.94667	0		-
WBGene00008043	C40H1.8	4.79	56.1467	0		5.30333	24.0567	0		5.92	13.5567	0		-
WBGene00008220	C50B6.7	3.41667	38.0567	0		3.09	6.3	0		3.89333	5.47	0		-
WBGene00018913	F56A4.5	0.223333	2.59	5.67e-05		1.12667	0.47	8.7e-06		0.2	0.31	7.89907e-08		-
WBGene00017658	F21C10.9	46.92	468.363	0		32.6167	60.3	0		36.27	42.2367	0		-
WBGene00010660	K08D8.6	77.2767	736.857	0		78.1733	127.967	0		74.64	90.11	0		-
WBGene00013906	ugt-5	9.33667	84.46	0		8.51	22.2467	0		10.1533	19.6767	0		-
WBGene00007833	oac-6	4.44	41.74	0		5.35	13.4567	0		10.7133	11.0467	0		-
WBGene00016174	C27H5.4	10.43	91.3233	0		12.2267	9.22667	0		8.79333	7.35	0		-
WBGene00011517	cgt-1	2.37333	19.59	0		2.76333	5.65667	0		1.46667	3.19667	0		-
WBGene00270320	F27D9.13	1.04	8.61333	0		1.24	2.11667	0		1.95333	2.40667	0		-
WBGene00010124	F55G11.4	17.9433	151.253	0		33.0733	50.25	0		34.2967	68.21	0		-
WBGene00021610	nhr-237	0.703333	5.37	0		1.73667	1.56667	0		1.75333	1.80667	2.33147e-15		-
WBGene00010019	F54B8.4	7.53	56.4433	0		12.8967	29.9467	0		15.58	23.22	0		-
WBGene00044492	Y54G2A.49	3.05667	23.5433	0		9.59333	15.52	6.98e-09		7.7	15.2467	2.72005e-14		-
WBGene00017861	F27D9.2	7.69	53.2633	0		7.53333	7.99667	0		5.33667	6.02	0		-
WBGene00008492	F01D5.1	10.11	71.49	0		24.7467	43.1267	1.33e-15		21.2133	39.2667	0		-
WBGene00020891	T28C12.4	6.30333	42.5567	0		6.04333	25.4233	0		5.78667	21.2033	0		-
WBGene00020909	W01A11.1	41.36	281.927	0		44.93	174.763	0		46.2867	135.47	0		-
WBGene00000412	cdr-1	3.01	19.3467	0		3.37667	6.97667	0		2.19667	4.11333	0		-
WBGene00005091	srd-13	1.19333	7.49	5.2e-12		1.60333	3.68667	1.12e-07		1.72	1.83667	5.55112e-16		-
WBGene00021590	Y46D2A.2	24.1967	139.9	0		22.5133	76.4333	0		18.7967	55.4767	0		-
WBGene00019890	R05F9.6	46.8767	270.953	0		51.1667	60.6833	0		53.6167	68.2733	0		-
WBGene00007072	ugt-1	10.2933	53.2333	0		8.61333	8.80333	0		6.78	6.41	0		-
WBGene00021048	W05H9.1	127.713	650.833	0		138.9	284.627	0		142.03	223.783	0		-
WBGene00013840	fbxa-151	4.05333	19.2967	2.93e-05		6.01333	6.50333	2.56e-07		3.34667	6.37667	0		-
WBGene00015067	B0238.1	2.91667	14.35	0		3.63667	7.69667	0		3.69	7.03333	0		-
WBGene00020954	W02G9.4	4.04333	20.9733	0		4.64667	12.84	0		2.06	6.33333	0		-
WBGene00019105	asp-8	4.69667	23.17	0		5.50333	3.17667	0		4.09667	3.50667	0		-
WBGene00004997	spp-12	1.29333	6.96667	1.03e-06		0.733333	0.183333	2.34e-13		0.273333	0.27	2.49134e-12		-
WBGene00003571	ncx-6	3.01	14	0		4.65	7.65	0		3.75667	5.14667	0		-
WBGene00021519	Y41D4B.17	3.63	17.21	0		5.57333	8.76	0		3.94667	6.39	0		-
WBGene00009361	F33E2.5	4.95	23.9	0		4.27	6.39	0		3.87333	4.21667	0		-
WBGene00008368	D1053.3	3.58667	16.2633	0		3.89	8.16	0		3.89667	6.11667	0		-
WBGene00017480	nstp-2	46.2033	203.423	0		46.6433	78.4767	0		69.7267	74.5933	0		-
WBGene00003997	pgp-3	3.07667	13.3967	0		3.71667	7.65	0		4.63	7.03333	0		-
WBGene00021518	hpo-6	44.1567	195.267	0		53.9733	63.7833	0		42.71	58.1433	0		-
WBGene00008830	nhr-176	4.92333	20.6633	0		4.77667	10.5267	0		6.47333	9.90333	0		-
WBGene00011798	T16G1.4	2.77	11.14	0		1.58667	6.40667	0		2.02	4.48667	0		-
WBGene00009903	F49E12.10	6.87	26.1233	0		6.73667	8.78	0		4.13	4.6	0		-
WBGene00008255	C51E3.10	52.53	186.55	0		58.7467	127.863	0		56.85	82.97	0		-
WBGene00009432	cld-9	11.99	42.89	0		14.4967	28.8933	0		12.2833	16.3333	0		-
WBGene00008594	clec-57	31.24	112.777	0		30.2533	47.26	0		22.0467	25.8833	0		-
WBGene00017948	mth-1	1.24667	4.45	0		1.74	2.51333	0		2.45667	2.45667	0		-
WBGene00020394	T10B5.8	1.03333	3.78	1.91e-05		1.97333	1.09667	0		2.56	1.38333	1.80189e-13		-
WBGene00008593	clec-227	5.55	19.6067	0		5	5.11667	0		2.46333	1.85	0		-
WBGene00021872	clec-85	186.407	642.647	0		200.583	252.347	0		129.987	193.39	0		-
WBGene00012538	Y37A1B.5	103.74	347.03	0		62.9633	226.66	0		55.32	197.01	0		-
WBGene00008644	F10C2.3	1.58	5.33	0		1.48667	3.19333	9.28e-14		1.86	2.18	0		-
WBGene00011184	R09H10.7	15.69	49.7833	9.99e-16		8.50333	18.2267	0		9.68	15.0067	0		-
WBGene00019550	K09C4.5	24.2367	76.47	0		18.63	16.0433	0		9.44	5.38333	0		-
WBGene00018931	ugt-52	0.98	3.00667	1.61e-10		0.766667	1.25	2.55e-15		1.09667	1.6	0.0169618		-
WBGene00003995	pgp-1	18.21	55.0933	0		18.8733	21.9667	0		9.73	12.6333	0		-
WBGene00020613	T20D4.7	2.60333	8.09333	0.0110719		5.10667	2.75	1.77e-05		4.24	0.78	2.64511e-12		-
WBGene00017060	D2063.1	6.04667	17.3467	0		7.75333	10.5667	0		8.08667	10.03	0		-
WBGene00020895	plpp-1.2	32.1533	87.6633	0		25.9267	33.51	0		17.13	16.9233	0		-
WBGene00017625	cgt-2	7.02333	18.52	0		8.11	11.1167	0		6.63667	8.71	0		-
WBGene00009430	F35E12.6	267.59	721.487	0		232.767	229.943	0		163.277	153.45	0		-
WBGene00017515	F16F9.4	6.87333	18.0933	0		7.72333	9.4	0		8.1	8.81667	0		-
WBGene00017092	E02C12.6	1.39	3.59667	1.26e-06		1.14	1.96667	4.5e-09		1.10667	1.38667	1.90813e-07		-
WBGene00010972	R01H10.4	5.51667	14.33	9.48e-14		8.17667	9.77667	1.26e-09		7.20333	9.84	3.68184e-11		-
WBGene00011190	swt-6	63.2433	160.727	0		89.3867	95.2367	0		74.8133	55.0733	0		-
WBGene00004802	sir-2.3	2.32667	5.70667	8.23e-07		1.66333	2.41667	5.9e-09		3.66333	2.22667	7.72837e-12		-
WBGene00021500	Y40C7B.4	5.10333	13.3	5.93e-08		5.73333	7.07333	6.58e-10		3.79333	3.55333	0		-
WBGene00017490	pud-2.1	70.7233	175.653	9.38e-05		318.3	106.597	5.6e-06		288.357	67.57	1.39833e-12		-
WBGene00017500	pud-2.2	70.7233	175.653	9.38e-05		256.337	106.597	5.6e-06		288.357	67.57	1.39833e-12		-
WBGene00008741	F13D12.6	138.563	346.227	0		141.107	227.64	0		83.08	186.793	0		-
WBGene00003651	nhr-61	6.29333	14.8467	0		10.23	8.32667	0		7.39333	7.15	0		-
WBGene00008494	F01D5.3	22.9367	55.21	0		23.8533	32.75	0		20.7133	19.5567	0		-
WBGene00017427	acp-5	13.8233	31.8433	0		13.9467	15.5767	0		12.1167	11.8133	0		-
WBGene00003480	klf-3	26.8367	61.7533	0		28.8233	39.53	0		20.2333	20.39	0		-
WBGene00008954	F19C6.5	4.59333	10.35	6.52e-06		3.78333	5.83667	3.12e-09		4.11667	4.34	0		-
WBGene00014138	clec-186	164.417	372.823	0		152.543	183.123	0		128.94	164.827	0		-
WBGene00013169	Y53F4B.23	3.32	7.48	7.66e-06		3.47333	3.28667	0		2.51667	1.78667	0		-
WBGene00003572	ncx-7	17.9467	38.56	2.85e-10		15.7367	22.1067	0		13.12	13.2967	0		-
WBGene00017594	F19C7.4	4.64333	10.0433	4.39e-12		2.50333	5.69667	0		1.95667	3.59667	0		-
WBGene00008451	E01G6.3	1.59	3.29333	0.000527105		1.96333	1.76333	5.9e-11		1.60667	1.32333	2.22045e-16		-
WBGene00000116	alh-10	22.9033	47.8667	0		21.3333	29.0767	0		18.6733	19.1	0		-

## Sheet: B. nhr-86 independent 
GeneID	GeneName	Wild-type control (FPKM)	Wild-type R24 (FPKM)	PPEE (Wild-type R24 vs. wild-type control)		nhr-86(tm2590) control (FPKM)	nhr-86(tm2590) R24 (FPKM)	PPEE (nhr-86(tm2590) R24 vs. wild-type R24)		nhr-86(ums12) control (FPKM)	nhr-86(ums12) R24 (FPKM)	PPEE (nhr-86(ums12) R24 vs. wild-type R24)
WBGene00019471	cyp-35B2	0.0966667	65.8333	0		0.216667	421.08	0		0.113333	317.59	0
WBGene00019470	cyp-35B3	0	5.85	0		0.0766667	258.37	0		0.04	189.397	0
WBGene00019565	cyp-35A3	0.71	126.963	0		0.84	695.48	0		0.423333	558.167	0
WBGene00017334	F10D2.8	0.923333	175.15	0		1.74	1187.94	0		1.18667	794.16	0
WBGene00019472	cyp-35B1	0.8	66.0233	0		1.39333	364.653	0		2.19667	275.977	0
WBGene00007362	cyp-35C1	22.71	1010.86	0		4.33667	695.23	0		4.27	445.197	0
WBGene00019886	R05D8.9	0.14	7.93	0		0.72	15.4533	0.0312917		0.166667	8.03	1
WBGene00016786	cyp-35A4	0.2	8.51667	0		0.45	228.09	0		0.32	161.747	0
WBGene00017331	ugt-40	0.0333333	2.03667	0		0.536667	1.35	0.999999		0.193333	1.74667	1
WBGene00015400	cyp-35A2	30.5567	668.867	0		26.8767	1436.76	0		20.0467	1107.46	0.423129
WBGene00015709	cyp-33A1	9.24333	153.56	0		13.3033	876.96	0		14.1633	654.867	0
WBGene00004236	ptr-22	0.173333	2.73333	0		0.703333	4.17	1		0.723333	4.13667	0.711696
WBGene00007682	C18D11.6	0.753333	9.61667	1.26e-09		2.08667	21.4167	1		1.24333	9.97667	1
WBGene00011593	T07G12.2	0.196667	1.94667	2.17e-08		0.73	2.18333	1		0.713333	1.42	1
WBGene00007097	B0024.4	1.64667	13.4167	0		13.1033	26.19	7.15168e-08		14.3533	30.4767	0.0910435
WBGene00008803	lips-10	3.40667	26.4067	0		4.38667	37.1867	1		9.49667	36.6767	0.821251
WBGene00007873	dod-21	17.4933	131.813	0		135.02	190.21	0.936513		204.343	216.173	0.787803
WBGene00009493	hrg-4	2.64	19.6767	0		7.32667	28.07	1		9.77333	18.5467	8.62015e-06
WBGene00007872	C32H11.9	7.20333	54.03	2.22e-16		83.2833	114.59	0.00424209		134.803	151.88	1.65771e-11
WBGene00012593	nspe-7	3.18333	22.3733	0		5.60333	270.503	0		7.43333	165.323	0
WBGene00011979	T24B8.5	24.03	167.667	0		105.523	211.223	0.734362		155.357	270.593	0.0261616
WBGene00020128	R193.2	7.07	47.3367	0		14.6267	45.56	0.00144963		19.29	39.41	2.515e-09
WBGene00011799	T16G1.5	0.353333	2.41667	3.05e-12		0.623333	1.99667	0.0160914		0.456667	1.81667	0.00196661
WBGene00018917	irld-35	0.37	2.47667	0.0301661		3.85333	7.73667	0.260097		1.19	3.09667	1
WBGene00045457	F33H12.7	14.29	90.01	0		64.6833	123.137	0.973029		39.5967	76.5567	5.36737e-12
WBGene00008602	oac-14	2.93667	18.86	0		10.8633	24.97	1		9.65667	17.0067	3.67928e-12
WBGene00019605	ctsa-1	0.673333	4.12667	0		2.53667	7.23333	1		2.14333	4.55333	1
WBGene00010747	K10D11.3	0.276667	1.82333	0.00181036		0.746667	2.42333	0.772162		0.663333	1.88	0.450768
WBGene00006404	tag-10	3.49	20.2567	0		6.8	21.2833	7.24548e-06		4.00667	15.4033	6.78274e-05
WBGene00010750	K10D11.6	0.35	2.00333	8.22e-14		0.613333	2.21667	0.785961		0.92	1.90667	0.24633
WBGene00008483	E04D5.4	1.92333	9.52	2.33e-15		4.46667	9.24	1		2.89333	5.78	0.123354
WBGene00012947	Y47H9C.1	0.94	4.89333	1.94e-12		1.83333	10.1767	0.000821946		1.33	6.04667	0.638441
WBGene00044661	fbxa-143	0.87	4.36667	3.73e-09		0.79	10.0367	5.22743e-06		1.90667	6.46667	0.70625
WBGene00007423	C08B6.2	0.466667	2.46667	1.11e-05		1.00333	2.06333	0.312742		1.14333	2.57	0.954875
WBGene00020329	bath-26	1.56667	7.01667	1.55e-15		2.49667	7.96	0.686953		2.72	6.41333	0.00750318
WBGene00015044	cyp-34A9	3.92333	17.4233	0		3.8	32.4467	0.00239072		3.78667	22.13	0.577673
WBGene00007455	ugt-22	95.9767	426.273	0		73.6633	701.12	0		76.97	630.63	0.947383
WBGene00015225	B0507.8	0.333333	1.57667	0.000113583		0.863333	2.3	0.990546		1.26333	1.75667	0.494439
WBGene00018971	clec-67	7.93667	33.9267	0		18.86	28.33	0		11.3433	28.5433	0
WBGene00018731	F53A9.8	164.067	689.743	0		337.607	1069.49	0.976902		300.23	850.91	0.88656
WBGene00020529	T15B7.17	0.566667	2.36	0.000529347		1.00333	2.17333	0.522485		0.67	1.82	0.0850154
WBGene00015449	ugt-63	14.3733	56.5367	0		14.7733	84.7733	0.855699		9.70667	49.6233	1.97153e-10
WBGene00010658	K08D8.4	8.37333	29.8667	0		19.3733	26.0067	0		22.2333	25.56	6.7328e-09
WBGene00018594	aman-3	2.36333	8.60333	0		5.52667	11.6067	0.920181		6.10667	10.7067	0.344836
WBGene00012592	Y38E10A.14	51.7333	193.55	0		65.2433	990.093	0		60.3667	765.107	0
WBGene00017390	F12A10.1	14.7567	53.7767	0		14.86	43.6033	4.84052e-09		19.2167	39.1033	3.83782e-12
WBGene00017991	clec-180	0.13	0.646667	0.00596446		0.56	1.01333	1		0.98	1.26667	1
WBGene00022569	ZC239.6	3.23667	12.0433	0		5.49	12.25	0.0469239		5.19	9.04667	1.25999e-05
WBGene00044761	pals-19	0.6	2.16667	0.00971327		1.01	3.54	0.72824		1.27	2.39667	0.480064
WBGene00009094	F23H12.5	0.16	0.613333	0.0119015		0.11	0.773333	0.918061		0.39	1.18667	0.792148
WBGene00009957	F53B2.8	28.8833	97.6167	0		55.07	125.427	0.951808		60.1	117.547	0.830815
WBGene00020522	T15B7.10	0.583333	1.92333	2.23e-06		0.326667	1.44667	0.00799601		0.38	0.96	0.999152
WBGene00011801	T16G1.7	3.13	10.6767	0		3.91667	11.76	1		3.19667	9.13	1.19227e-12
WBGene00009226	cyp-37B1	1.82333	6.32333	0		4.39333	13.0933	0.998106		2.96333	9.25667	1
WBGene00015362	fbxa-105	4.74	15.6233	0		6.90333	18.5633	0.506699		7.53333	13.9933	6.69149e-05
WBGene00015522	C06E1.7	1.51	4.90333	1.15e-12		1.61667	8.34333	1		2.85333	5.96667	0.852869
WBGene00016025	xbx-4	1.74333	5.56667	0.00515503		4.96667	14.79	0.00150819		6.93667	15.6267	0.00164324
WBGene00008477	clec-17	0.356667	1.34333	0.000858963		1.85	3.00333	1		1.94	3.02333	1
WBGene00019742	nhr-202	6.30667	19.6233	0		8.22	25.8067	1		11.51	19.5333	0.999961
WBGene00021503	ctsa-2	10.1667	32.6667	0		20.2833	38.44	0.210914		22.11	31.19	6.73461e-13
WBGene00015947	C18A11.1	8.41	26.2567	0		13.33	37.1167	0.911859		14.89	26.7233	0.0634721
WBGene00022327	fbxa-15	0.623333	1.96667	0.0429511		0.973333	1.61667	0.306978		0.593333	1.72667	0.178933
WBGene00020528	lgc-54	3.01	9.14333	0		2.39667	10.2533	1		2.26	7.68	0.0671065
WBGene00011756	ctg-2	4.09667	12.66	0		6.82667	12.07	0.99923		7.54333	10.5133	1.09374e-06
WBGene00011166	chil-22	0.686667	2.17667	0.00137943		1.65333	5.13333	0.000607		1.06667	3.11667	0.73113
WBGene00017838	F26G1.2	7.87	24.8567	0		11.17	28.8	1		9.56	19.32	3.20809e-08
WBGene00021529	Y41G9A.5	0.776667	2.30667	1.26e-05		1.72333	2.93667	1		1.81	2.34	1
WBGene00015930	C17H12.4	17.4233	51.4467	1.3e-14		20.5833	50.7333	0.0035018		28.78	46.2133	0.0170267
WBGene00013119	Y51H4A.25	14.78	41.3167	2.21e-13		15.4867	40.9367	0.128232		14.4067	27.48	0.000308845
WBGene00008577	F08G2.5	1.39667	4.09333	0.0286962		7.74	11	0.00318279		5.42	6.15333	0.63266
WBGene00013955	kri-1	0.913333	2.63	6.53e-07		1.52333	3.47	0.951561		2.22333	2.73333	0.212496
WBGene00009512	bigr-1	23.6	68.4467	4.44e-16		46.3367	83.3333	0.795707		46.3533	48.19	3.53118e-09
WBGene00017329	ugt-39	8.17	23.5767	0		7.91	22.53	3.26553e-10		9.48	19.2267	2.6357e-11
WBGene00019967	cyp-33C8	6.89	19.2967	1.35e-14		10.4267	30.54	0.651436		15.2067	34.77	0.492676
WBGene00022496	fbxa-92	4.41	12.3267	2.64e-10		6.03333	14.77	0.789536		7.74	9.78667	4.63159e-05
WBGene00022331	fbxa-19	2.34	6.31333	0.0161297		3.71	7.90667	0.819399		5.33	5.72	0.0251736
WBGene00008519	cyp-13B1	1.03667	2.84333	5.96e-06		1.17	1.83	0.999536		1.7	1.53	0.24006
WBGene00015859	C16D9.4	3.8	10.4233	0		7.11667	13.79	1		8.44	10.43	0.0525718
WBGene00021731	Y49G5A.1	5.07667	14.19	5.57e-14		9.16	13.4467	0.0126687		40.83	24.9833	0.379416
WBGene00017892	F28B4.3	27.81	76.6167	1.82e-14		34.8467	78.5667	0.22819		40.8133	81.9433	0.0424765
WBGene00011361	lyst-1	0.336667	0.88	4.24e-11		1.05	1.30333	1		0.686667	2.02	0.0168668
WBGene00012683	asp-17	1.50667	4.46667	1.56e-05		2.84	7.6	0.814378		1.72667	3.25667	0.999977
WBGene00018354	F42G2.5	2.08	5.57	9.66e-11		2.09333	5.72333	1		2.62333	5.12333	0.0110211
WBGene00007932	zip-5	16.1933	42.51	0		19.8533	39.9133	5.77316e-15		22.72	32.3767	6.3247e-08
WBGene00009643	F42G4.6	1.05	2.68333	0.000258833		2.27667	4.85667	0.779954		3.13	3.61	0.669248
WBGene00013670	hpo-13	26.5667	68.4033	0		43.2467	73.27	0.000425098		37.6033	51.2767	0
WBGene00011090	R07B7.6	6.14667	15.4567	5.42e-08		7.75667	17.8067	0.338752		9.15667	13.9067	0.00270979
WBGene00010998	R03G8.3	5.98	15.2933	0		8.25667	21.0733	0.92403		8.07667	18.6033	0.197111
WBGene00003411	mrp-5	16.2367	41.6967	0		25.68	45.71	4.17386e-09		25.2767	37.63	0
WBGene00019587	K09F6.4	0.52	1.31333	0.00129846		0.96	1.74333	1		1.16333	1.88667	0.977414
WBGene00003610	nhr-11	1.42	3.48667	1.5e-05		1.98667	2.54	0.999991		2.56667	2.61333	0.000103136
WBGene00003409	mrp-3	4	10.2533	0		4.22	8.06	4.02479e-10		4.87333	7.4	0
WBGene00018101	math-27	7.96333	19.9467	0.000399874		10.4367	27.4667	0.891634		18.5	34.0367	0.763858
WBGene00010851	M04C3.2	1.18667	3.03	6.68e-09		1.1	3.62	0.99737		2.49333	4.09	0.715171
WBGene00007913	cyp-36A1	10.5433	26.44	0		12.2367	46.7267	4.93651e-08		8.03667	34.7067	0.559125
WBGene00011676	cyp-13A2	5.64	13.8633	0		8.74667	12.3733	6.44759e-08		10.1533	10.4767	0
WBGene00010018	fbxa-69	1.90667	4.59333	0.0195542		3.88667	8.46	0.349804		7.97	10.0167	0.00116045
WBGene00014106	ZK856.5	14.1933	35.1433	1.97e-13		15.29	45.5833	0.90403		18.3933	35.26	0.00163142
WBGene00022597	ZC395.5	8.31	20.5333	3.24e-06		12.34	19.6567	0.0408422		14.9167	17.91	0.0116366
WBGene00019743	nhr-203	4.53667	11.0967	0		5.22	13.2267	0.669866		5.94333	8.85333	1.13363e-06
WBGene00019958	R08E3.2	15.63	38.19	0		20.9433	41.3367	0.015601		26.42	49.7067	0.572497
WBGene00020456	fbxa-60	39.7733	96.28	2.22e-16		42.54	113.24	0.229796		47.1767	80.46	8.61586e-08
WBGene00020277	T06A1.1	0.593333	1.43333	0.0264408		0.773333	1.51	1		0.823333	1.19667	1
WBGene00044073	tag-244	6.56667	15.7033	3.77e-15		9.97667	14.45	5.81173e-10		6.88667	11.5567	2.22045e-15
WBGene00010134	F55H12.3	2.13	5.04333	0		2.76667	6.23667	0.59969		3.8	6.55	0.699159
WBGene00019957	R08E3.1	14.8867	35.4667	0		17.93	41.7867	0.635807		23.8	45.83	0.304182
WBGene00016785	C49G7.7	3.82	9.27667	0.0144255		6.67667	15.3067	1		3.76667	9.52333	0.0648081
WBGene00006627	tsp-1	3.15333	7.74	8.84e-07		7.28	17.48	2.59892e-05		3.45	10.6	0.894838
WBGene00017327	F10C1.8	6.93333	15.9	1.11e-16		7.98	21.6333	1		11.7333	14.9867	1.01966e-05
WBGene00007694	C23H4.6	0.866667	2.06667	1.7e-06		1.10333	2.19667	0.30619		1.09	2.82333	0.883662
WBGene00194695	B0462.5	4.57333	11.3267	4.18e-08		6.37	17.1233	1		5.94	8.64667	1.39835e-05
WBGene00011830	cyp-29A2	9.09	21.8033	0		7.46	25.32	0.243215		7.45667	18.23	1.09207e-11
WBGene00003996	pgp-2	8.13667	19.0367	2.22e-16		10.9667	20.31	0.0260182		18.1267	22.6	0.018369
WBGene00019973	R09A1.3	5.09333	11.99	0		6.43333	13.5033	0.384287		5.12333	8.74667	1.33227e-15
WBGene00045416	Y37H2A.14	51.9433	124.473	0		131.69	187.91	0.951562		84.1867	106.717	3.45625e-10
WBGene00013647	Y105C5B.5	1086.99	2568.81	0		872.743	3697.64	0.986183		911.29	2510.61	1.92652e-05
WBGene00044977	F56C4.4	4.29333	11.2133	0.0046573		7.83	17.5367	0.607273		10.7133	18.8467	0.563944
WBGene00011100	nhr-209	2.66333	6.32	2.77e-09		3.97333	6.29667	0.0132452		3.75	5.4	0.000212024
WBGene00022353	pals-18	2.86	6.56333	1.23e-06		3.19	5.94667	0.0145165		3.88667	5.4	0.999999
WBGene00004000	pgp-6	3.61	8.42	0		3.67667	11.44	0.919308		5.93	11.29	0.784973
WBGene00007322	C05B5.5	1.72	3.99333	2.12e-08		2.51333	7.24	0.12782		2.80333	6.57667	0.653758
WBGene00016265	trhr-1	1.55333	3.52333	0.0196635		2.37667	4.38333	0.795674		2.96667	3.98	0.42994
WBGene00000783	cpr-3	23.28	53.3733	0		34.69	68.57	0.815504		29.3433	51.2533	0
WBGene00016219	pals-24	17.65	40.1533	0		25.36	53.5467	0.942652		28.0467	43.6167	0.0115304
WBGene00003725	nhr-135	7.00667	16.03	0		6.84667	21.8467	1		5.69333	13.14	0
WBGene00012494	nhr-232	5.07333	11.4067	5.32e-08		6.76333	12.36	0.129644		6.51667	8.25	2.6289e-12
WBGene00019329	ceeh-1	9.68333	21.8533	2.46e-14		10.5233	20.8267	2.87317e-08		13.89	19.9567	1.54296e-06
WBGene00018353	fbxa-182	5.05333	11.3833	2.21e-07		8.73333	19.7367	0.0527741		7.19667	13.1533	0.299928
WBGene00012280	W05E10.1	2.78667	6.41333	9.01e-07		3.82333	8.09	0.841019		3.99333	5.35667	3.73743e-07
WBGene00003096	lys-7	112.853	269.43	3.69e-05		144.263	356.243	0.98019		59.7533	222.397	0.000253311
WBGene00011397	T03E6.8	1.51333	3.43333	0.000609404		1.58	3.65667	1		1.77333	3.40333	1
WBGene00010150	F56D5.6	11.7067	22.7667	2.48e-08		14.9333	29.09	0.909146		17.5933	34.69	0.850261
WBGene00044644	B0205.13	10.9267	24.5333	0.00251732		15.95	25.97	1		21.79	22.1667	0.000461214
WBGene00007424	C08B6.3	2.78	6.25667	0.00276732		3.02667	7.87667	0.821294		4.27333	6.34333	0.0395162
WBGene00008486	ugt-44	51.4033	114.057	0		76.0933	137.343	0.172148		60.7667	98.43	8.69216e-10
WBGene00004106	pqn-15	0.526667	1.17	0.000219621		0.533333	1.54667	0.851789		1.23333	3.17667	0.000102832
WBGene00022010	catp-7	10.3233	23.0633	0		12.79	27.0767	0.998986		13.82	25.4733	0
WBGene00219271	F36H5.14	4.76333	10.5133	0.000391554		5.98	12.7	0.765207		9.73	12.3167	0.525032
WBGene00012535	Y37A1A.2	1.19667	2.68	0.000237486		1.49667	3.5	1		1.68667	3.14667	0.528276
WBGene00021978	Y58A7A.4	0.573333	1.29667	0.0112241		1.26	2.75	0.0217441		1.26667	1.84	0.648692
WBGene00022413	Y102A11A.3	11.4533	25.27	9.02e-07		8.39	25.5133	0.137833		12.1	28.91	0.632828
WBGene00018607	F48E3.8	0.72	1.85333	1.97e-07		0.806667	1.58	1		0.813333	1.21333	3.93611e-05
WBGene00006628	tsp-2	4.65333	10.59	0.013073		7.29667	19.12	0.364284		4.11	11.3333	0.281866
WBGene00012462	Y17G7B.8	23.1967	49.85	1.13e-06		24.86	52.8733	0.00505291		27.2533	44.9133	9.90119e-10
WBGene00020799	T25D10.1	5.37667	11.66	0.00632492		8.24667	15.8633	0.889373		10.6633	14.0033	0.5641
WBGene00007365	C06B3.6	27.01	58.7667	1.72e-08		27.2033	67.37	0.719382		33.4167	75.9	0.882138
WBGene00007840	C31C9.6	2.37333	5.16	1.06e-10		2.71333	6.92333	0.894253		3.85333	6.79333	0.748967
WBGene00003647	nhr-57	1.97	4.23667	3.45e-06		2.56	5.44	1		3.14333	3.84333	1
WBGene00004809	skr-3	49.09	106.62	0		55.51	114.097	0.000231462		64.1833	83.9067	0
WBGene00006965	xtr-1	4.36667	9.56667	1.35e-09		6.85667	9.54667	1		3.51	7.06333	5.69006e-10
WBGene00015966	C18C4.5	7.09333	15.03	4.13e-05		7.20667	18.1333	0.86503		12.2867	21.5967	0.886456
WBGene00015608	math-3	6.44	13.3833	1.53e-07		9.03333	19.7967	0.918125		15.1533	20.7233	0.818133
WBGene00016719	math-24	4.69333	9.93667	7.22e-12		6.24333	12.8833	1		5.70667	8.07667	3.85766e-05
WBGene00020358	math-39	5.20333	10.92	0.00015148		8.16667	12.9833	0.791251		7.47	9.02	1.83324e-06
WBGene00020455	fbxa-59	13.2167	27.9533	1.55e-15		19.8867	35.2767	0.83771		24.6967	30.3133	0.14657
WBGene00008567	acox-1.4	18.5467	40.0867	8.42e-13		18.5833	30.96	7.88258e-14		22.5333	29.07	0
WBGene00011213	R10E8.8	4.58333	9.65	1.99e-06		4.81667	16.6967	0.167339		7.36	12.2667	0.686296
WBGene00010341	glo-3	2.34	4.98333	2.37e-06		2.94	5.64333	0.715662		3.48667	5.59	0.217826
WBGene00044672	fbxa-4	3.97667	8.36	0.0436754		4.43	12.27	0.842906		5.40667	8.38	0.152655
WBGene00018403	F44A2.3	3.88667	8.14667	2.23e-09		4.12	11.7533	1		3.98667	8.25333	0.999988
WBGene00003615	nhr-16	1.6	3.33	0.0370934		1.98333	2.63	0.00319145		2.24	2.38667	6.40012e-05
WBGene00022181	pho-9	5.68333	12.0867	7.48e-12		8.34	10.6567	4.76163e-08		6.22667	9.39	2.22385e-11
WBGene00011217	R10E11.5	4.92667	12.78	0.00105538		4.49	10.3067	0.0149898		6.54333	9.29333	0.00414052
WBGene00018195	btb-16	2.68667	5.58333	0.000414576		3.39667	8.76667	0.951534		3.13	6.92333	0.621117
WBGene00008969	F20C5.4	4.75	9.74667	0.0004065		7.14667	11.1967	1		7.47333	10.0533	0.0588863
WBGene00013091	Y51B9A.9	2.93333	6.13333	3.84e-05		5.79667	8.4	0.942828		4.45333	5.54	0.00104212
WBGene00002041	hum-8	12.8067	26.57	0		12.78	27.2467	1.92201e-08		14.2733	26.5767	0.00129679
WBGene00000212	asm-2	4.99667	10.4567	1.32e-13		7.88333	13.1267	1		8.24667	11.6633	0.000904506
WBGene00007764	C27B7.7	0.356667	0.743333	0.0130334		0.65	1.30667	1		1.05333	1.65	0.270626
WBGene00011821	cdf-2	5.05667	10.1433	1.43e-06		6.19333	6.89667	0.0468865		6.82333	7.88333	7.12786e-07
WBGene00013838	fbxa-31	2.98333	6.15667	1.45e-05		2.59	6.24	1		3.71	4.63333	7.82603e-05
WBGene00012144	T28H10.3	95.1667	196.533	0		119.96	255.333	0.952419		108.88	199.647	7.26496e-05
