# Supplementary material for: The nuclear hormone receptor NHR-86 controls anti-pathogen responses in C. elegans
Source: PLoS Genet. 2019 Jan 22;15(1):e1007935. doi: 10.1371/journal.pgen.1007935 (PMC6358101; doi:10.1371/journal.pgen.1007935)
Supplement: S3 Table — (XLSX) [file pgen.1007935.s008.xlsx]

## Sheet: R24 vs. Control
Gene ID	Gene Name	Fold Enrichment for ChIPseq(R24/DMSO)	-log10(q value)	Wild-type R24 Induced	nhr-86 dependent (mRNA-seq)	Contains 15-bp motif in promoter	Induced on pathogen	Induced on P. aeruginosa (PA14)
WBGene00015399	cyp-35A1	11.6379	2.75778	Yes	Yes	Yes	Yes	Yes		NHR-86 at promoter of nhr-86-dependent, R24-induced transcripts
WBGene00007864	irg-6(C32H11.1)	4.3042	4.58461	Yes	Yes	-	Yes	Yes
WBGene00019235	H23N18.4	5.58427	1.06524	Yes	Yes	-	Yes	-
WBGene00021580	clec-174	9.74474	1.81801	Yes	Yes	Yes	Yes	-
WBGene00018647	F49F1.7	5.97136	1.69348	Yes	Yes	Yes	Yes	Yes
WBGene00008584	irg-4(F08G5.6)	4.29224	1.23381	Yes	Yes	Yes	Yes	Yes
WBGene00009429	irg-5(F35E12.5)	10.4405	1.21614	Yes	Yes	Yes	Yes	Yes
WBGene00011800	T16G1.6	5.81067	1.30315	Yes	Yes	-	Yes	-
WBGene00007811	C29F7.2	3.2981	2.12238	Yes	Yes	-	Yes	Yes
WBGene00017336	ugt-41	5.34664	2.25656	Yes	Yes	-	Yes	-
WBGene00018646	mul-1(F49F1.6)	4.57044	1.40793	Yes	Yes	Yes	Yes	Yes
WBGene00018645	F49F1.5	2.89595	1.04275	Yes	Yes	-	Yes	-
WBGene00018643	drd-50(F49F1.1)	3.96977	1.8472	Yes	Yes	-	Yes	Yes
WBGene00012610	Y38F1A.8	7.55216	1.40834	Yes	Yes	-	-	-
WBGene00001753	gst-5	3.71897	3.18341	Yes	Yes	-	Yes	Yes
WBGene00007807	C29F3.7	4.72523	1.71848	Yes	Yes	Yes	Yes	Yes
WBGene00019233	ugt-14	4.39581	1.8297	Yes	Yes	Yes	Yes	-
WBGene00019232	ugt-13	8.11336	1.39043	Yes	Yes	Yes	Yes	-
WBGene00017431	F13H6.3	4.161	1.6024	Yes	Yes	Yes	Yes	-
WBGene00021583	clec-72	6.43545	1.95936	Yes	Yes	Yes	Yes	-
WBGene00006890	vem-1	5.38026	1.64408	Yes	Yes	-	Yes	Yes
WBGene00019645	swt-7	5.90333	2.45494	Yes	Yes	Yes	Yes	Yes
WBGene00017510	nhr-178	3.14656	2.046	Yes	Yes	Yes	Yes	Yes
WBGene00003697	nhr-107	4.27419	1.91736	Yes	Yes	-	Yes	-
WBGene00017244	apy-1	4.08313	1.58126	Yes	Yes	-	Yes	-
WBGene00020917	W01B11.6	4.04151	1.58833	Yes	Yes	-	Yes	-
WBGene00019965	R08F11.1	4.9069	1.31083	Yes	Yes	-	Yes	-
WBGene00022260	Y73C8B.3	8.49681	2.1675	Yes	Yes	Yes	Yes	-
WBGene00007848	cytb-5.1	4.01286	2.48469	Yes	Yes	Yes	Yes	-
WBGene00020952	kel-8	5.20508	2.31234	Yes	Yes	-	Yes	-
WBGene00003091	lys-2	2.98924	1.8378	Yes	Yes	-	Yes	Yes
WBGene00005655	srr-4	7.51947	1.1822	Yes	Yes	-	Yes	-
WBGene00007872	C32H11.9	3.87932	2.65651	Yes	-	-
WBGene00019830	hrg-1	3.82975	1.73151	Yes	-	Yes
WBGene00003786	npa-1	3.75013	2.32175	Yes	-	Yes
WBGene00009433	F35E12.9	3.08502	2.36082	Yes	-	Yes
WBGene00009957	F53B2.8	5.44751	1.40124	Yes	-	Yes
WBGene00011801	T16G1.7	7.07096	1.319	Yes	-	-
WBGene00019742	nhr-202	3.58848	1.95389	Yes	-	-
WBGene00017892	F28B4.3	3.05684	2.05414	Yes	-	-
WBGene00013670	hpo-13	6.9768	1.8546	Yes	-	-
WBGene00003409	mrp-3	11.0381	1.19948	Yes	-	Yes
WBGene00015716	sox-4	6.87239	1.34085	Yes	-	Yes
WBGene00015220	B0507.3	3.79049	1.40589	Yes	-	-
WBGene00000783	cpr-3	3.07599	2.33125	Yes	-	-
WBGene00022010	catp-7	5.00152	1.34087	Yes	-	-
WBGene00007365	C06B3.6	5.21248	1.05446	Yes	-	-
WBGene00008369	D1053.4	4.78809	3.65461	Yes	-	-
WBGene00021527	aakg-3	10.4934	1.12611	-	-	-
WBGene00000088	aex-5	8.06946	2.85557	-	-	-
WBGene00000089	aex-6	5.19256	3.31806	-	-	-
WBGene00015547	ain-1	5.88373	1.53816	-	-	-
WBGene00000111	alh-5	5.88042	3.60608	-	-	-
WBGene00010138	anoh-1	4.36223	1.45388	-	-	-
WBGene00006439	ant-1.1	7.1239	1.61921	-	-	-
WBGene00011279	asd-1	4.65381	2.09168	-	-	-
WBGene00197918	B0344.3	5.42018	1.06018	-	-	-
WBGene00000237	bam-2	7.75399	3.15366	-	-	Yes
WBGene00015548	C06G1.5	4.80812	1.84751	-	-	-
WBGene00007405	C07A9.9	7.2127	1.18625	-	-	-
WBGene00007609	C15C8.7	3.92799	1.24773	-	-	-
WBGene00045055	C16D9.11	5.00121	1.21025	-	-	-
WBGene00196485	C16D9.12	4.85691	1.29039	-	-	-
WBGene00015913	C17F4.7	11.9108	1.47222	-	-	Yes
WBGene00044938	C27H5.9	4.65381	1.44764	-	-	-
WBGene00197891	C29F3.9	7.9672	1.42384	-	-	Yes
WBGene00007812	C29F7.3	3.56445	2.04332	-	-	Yes
WBGene00022951	C30E1.9	5.88373	1.19009	-	-	-
WBGene00007836	C31C9.2	3.6777	1.24924	-	-	Yes
WBGene00044755	C32D5.14	4.36174	2.00752	-	-	-
WBGene00007898	C33D9.3	9.29408	1.20101	-	-	-
WBGene00016874	C52B11.5	8.6258	2.75679	-	-	-
WBGene00000407	cdk-5	5.75557	1.23448	-	-	Yes
WBGene00010369	chd-1	5.19256	1.36791	-	-	-
WBGene00000763	coq-3	4.74953	2.93669	-	-	-
WBGene00000802	crt-1	5.5473	1.75489	-	-	-
WBGene00013284	daf-22	6.46609	1.69692	-	-	-
WBGene00000996	dif-1	6.20578	1.95433	-	-	-
WBGene00001196	egl-30	7.36419	1.33176	-	-	-
WBGene00008709	F11E6.6	6.15769	1.99362	-	-	-
WBGene00017659	F21C10.10	5.62461	1.19113	-	-	Yes
WBGene00199518	F22A3.14	8.60482	1.55151	-	-	Yes
WBGene00009050	F22D6.2	10.3603	2.15702	-	-	-
WBGene00198575	F26F4.14	6.6025	1.79029	-	-	Yes
WBGene00017934	F30B5.4	2.599	2.20791	-	-	-
WBGene00018194	F39E9.1	12.2009	2.56297	-	-	-
WBGene00196872	F40F9.15	7.7155	1.77522	-	-	-
WBGene00201752	F44E5.14	6.91997	1.24151	-	-	-
WBGene00195249	F44E7.12	4.14398	1.13744	-	-	-
WBGene00009888	F49E2.5	4.18504	2.38459	-	-	-
WBGene00018758	F53E10.1	5.74059	1.12519	-	-	Yes
WBGene00201216	F54D12.20	6.76509	1.81757	-	-	-
WBGene00010204	F57F5.1	6.66911	1.29409	-	-	Yes
WBGene00195792	F58A4.16	7.98436	1.55845	-	-	-
WBGene00019097	F59B1.2	3.9319	2.00201	-	-	Yes
WBGene00010337	F59F4.2	8.55772	1.45983	-	-	Yes
WBGene00001398	fat-6	6.66911	1.14048	-	-	-
WBGene00001537	gcy-11	4.91392	1.36108	-	-	-
WBGene00001763	gst-15	7.23547	1.49754	-	-	-
WBGene00199075	H37A05.5	6.07899	1.35657	-	-	Yes
WBGene00001948	hlh-1	3.20217	1.12354	-	-	-
WBGene00020930	hlh-30	4.27114	2.03307	-	-	-
WBGene00002090	ins-7	5.2384	1.73511	-	-	-
WBGene00019344	K02G10.1	6.141	2.99181	-	-	-
WBGene00010665	K08E3.5	6.99592	1.48245	-	-	Yes
WBGene00019549	K09C4.4	6.29554	3.31478	-	-	-
WBGene00010770	K11D2.4	9.8531	1.35872	-	-	-
WBGene00019680	K12H4.5	3.05481	1.76555	-	-	-
WBGene00002269	lec-6	5.91561	2.18435	-	-	-
WBGene00022642	lipl-5	6.13352	1.87375	-	-	-
WBGene00010267	lips-9	3.78374	1.4084	-	-	-
WBGene00003085	lst-3	5.19256	1.10474	-	-	-
WBGene00010795	M01A8.1	7.86234	1.56136	-	-	-
WBGene00019718	M01H9.2	6.26725	1.31254	-	-	-
WBGene00010988	metr-1	4.83015	1.60788	-	-	-
WBGene00003385	moc-2	5.61009	2.50753	-	-	Yes
WBGene00003394	mom-1	4.42086	1.35837	-	-	Yes
WBGene00017947	mth-2	7.81457	1.86531	-	-	-
WBGene00003585	ndx-8	14.2154	1.45061	-	-	-
WBGene00003620	nhr-21	5.73325	1.35287	-	-	Yes
WBGene00003638	nhr-48	6.63368	2.13919	-	-	Yes
WBGene00003676	nhr-86	7.08182	1.32548	-	-	Yes
WBGene00003677	nhr-87	7.20972	1.74176	-	-	-
WBGene00021820	nipa-1	13.0388	1.38138	-	-	-
WBGene00043187	nspa-9	6.17624	4.04863	-	-	-
WBGene00012930	obr-1	5.42018	1.48114	-	-	-
WBGene00003840	ocr-3	3.9448	1.57877	-	-	-
WBGene00007260	olrn-1	5.62994	1.41733	-	-	Yes
WBGene00003905	pad-1	7.7254	1.30881	-	-	-
WBGene00003951	pbs-5	4.65381	1.12329	-	-	-
WBGene00003963	pdi-2	4.10966	2.55488	-	-	-
WBGene00004063	pmr-1	10.1618	1.74357	-	-	-
WBGene00019881	R05D3.8	6.15769	1.21828	-	-	-
WBGene00077559	R05D7.7	15.494	1.1999	-	-	-
WBGene00020102	R148.3	4.09829	1.94523	-	-	-
WBGene00004427	rpl-15	11.1019	1.08271	-	-	Yes
WBGene00011531	rsbp-1	6.39734	5.2991	-	-	-
WBGene00008205	sams-1	7.31003	1.27096	-	-	Yes
WBGene00008133	selb-1	6.29318	1.33181	-	-	Yes
WBGene00012973	spat-2	4.8702	2.75609	-	-	-
WBGene00004981	spl-1	4.33584	1.53189	-	-	-
WBGene00005127	srd-49	4.18504	1.17192	-	-	-
WBGene00005548	sri-36	4.82801	1.55369	-	-	-
WBGene00006315	sup-6	9.29167	1.29509	-	-	-
WBGene00020270	T05H4.7	2.93275	1.3566	-	-	-
WBGene00197178	T08A9.16	4.07718	1.73222	-	-	-
WBGene00011940	T23B5.3	8.50062	1.12151	-	-	-
WBGene00020726	T23C6.4	6.66462	1.60884	-	-	-
WBGene00195832	T28B11.5	5.42018	1.75585	-	-	-
WBGene00198042	T28F4.7	8.59203	2.15358	-	-	-
WBGene00044737	ttr-45	8.6258	2.93036	-	-	-
WBGene00006650	tts-1	7.20185	2.03996	-	-	-
WBGene00008097	ugt-15	4.50856	1.75377	-	-	Yes
WBGene00006756	unc-17	8.46505	1.89537	-	-	-
WBGene00020960	W02H5.5	6.24022	2.07954	-	-	-
WBGene00021105	W09B6.5	4.70309	1.91528	-	-	-
WBGene00006959	xbp-1	3.93396	1.80324	-	-	Yes
WBGene00013671	Y105E8A.11	12.6336	1.51133	-	-	Yes
WBGene00196601	Y110A2AL.17	5.81083	1.40206	-	-	Yes
WBGene00013733	Y111B2A.9	9.3616	1.41484	-	-	-
WBGene00012483	Y18D10A.16	6.15121	1.2015	-	-	Yes
WBGene00045093	Y23H5B.10	8.51316	1.49092	-	-	-
WBGene00021286	Y24D9A.8	4.81277	1.43119	-	-	-
WBGene00012701	Y39B6A.43	6.93652	1.36198	-	-	-
WBGene00086559	Y43F8B.20	9.16978	1.63386	-	-	Yes
WBGene00202389	Y47D3B.24	7.05598	2.18124	-	-	-
WBGene00012984	Y48B6A.13	4.78041	1.49028	-	-	-
WBGene00012989	Y48C3A.5	6.99787	1.75352	-	-	Yes
WBGene00013020	Y48G10A.3	9.46	1.83526	-	-	-
WBGene00021768	Y51F10.7	6.37529	2.18482	-	-	Yes
WBGene00013123	Y52B11A.3	6.63368	1.18071	-	-	-
WBGene00013124	Y52B11A.4	7.1239	3.27663	-	-	-
WBGene00013127	Y52B11A.8	5.87831	2.51936	-	-	-
WBGene00045141	Y53F4B.47	10.1821	1.85246	-	-	-
WBGene00013213	Y54G11A.2	9.29884	1.97442	-	-	Yes
WBGene00022038	Y65B4BL.6	8.50062	1.28117	-	-	-
WBGene00201456	Y65B4BR.10	8.52357	1.35782	-	-	-
WBGene00196015	Y67D8A.6	7.18342	1.51188	-	-	-
WBGene00195737	Y82E9BR.27	8.84031	1.04433	-	-	-
WBGene00013594	Y87G2A.2	8.25231	1.15982	-	-	-
WBGene00013100	zip-7	3.70282	1.26939	-	-	-
WBGene00201298	ZK1193.10	6.19828	3.98462	-	-	-
WBGene00022746	ZK470.4	7.77711	1.7264	-	-	Yes
WBGene00044937	ZK546.18	8.49681	1.27881	-	-	-
WBGene00201423	ZK546.20	5.14793	2.17625	-	-	-
WBGene00022641	ZK6.6	6.19019	1.61859	-	-	Yes
WBGene00014016	ZK632.9	2.34322	2.08754	-	-	-
