# Supplementary material for: The nuclear hormone receptor NHR-86 controls anti-pathogen responses in C. elegans
Source: PLoS Genet. 2019 Jan 22;15(1):e1007935. doi: 10.1371/journal.pgen.1007935 (PMC6358101; doi:10.1371/journal.pgen.1007935)
Supplement: S5 Table — (XLSX) [file pgen.1007935.s010.xlsx]

## Sheet: Sheet1
Primer	Sequence
nhr-86 qRT-PCR F	5'-GCTGGTGATACATCGAAAGGA
nhr-86 qRT-PCR R	5'-GACCCAATCAGCAACTAGGG
Pirg-4 ChIP F	5'-TCTACAAAACCACAGCCCACAC
Pirg-4 ChIP R	5'-GGCACAAACTGATAAGCATCCA
Pirg-5 ChIP -200 F	5'-CGTACATCTGTTATCGACCTGGATG
Pirg-5 ChIP -200 R	5'-ACTGTGTCCGTCGCTCCTTT
Pirg-5 ChIP -1700 F	5'-AACAACTTCCCACGCATATGAT
Pirg-5 ChIP -1700 R	5'-TGACGCCCACTACAAACTACAGA
Pdrd-50 ChIP F	5'-CCGCGCCCTCTCATTTT
Pdrd-50 ChIP R	5'-AGCTGAAAAGATCAATCACAGCAC
Pmul-1 ChIP F	5'-AAAGGTGGACGAAAGCAAAGA
Pmul-1 ChIP R	5'-CGTTCAGCTTAGTAAAGTAGCGACA
Intergenic IV F	5'-AACCCTCTCCTTTCCCTTACA
Intergetic IV R	5'-GCGGAGGCAATAAGACGA
Intergenic VI F	5'-ACTCTTCATTTTGTTCCTGTGTTTTCC
Intergenic VI R	5'-GGCGGTAATTGTTGAGCGACTG
F49F1.1(drd-50) qRT-PCR F	5'-GAGGACATATGGGATGG
F49F1.1(drd-50) qRT-PCR R	5'-GGGTCTACAGGAGTTATG
nhr-86(ums12) genotyping F	5'-ACTTGGCAGGACACAAACTAC
nhr-86(ums12) genotyping R_1	5'-TTATGAGTTCCGACGGTTT
nhr-86(ums12) genotyping R_2	5'-CTTCAAGGATGACCGTACCTATTC
